# Supplementary material for: Early changes in immunoglobulin G levels during immune checkpoint inhibitor treatment are associated with survival in hepatocellular carcinoma patients
Source: PLoS One. 2023 Apr 7;18(4):e0282680. doi: 10.1371/journal.pone.0282680 (PMC10081755; doi:10.1371/journal.pone.0282680)
Supplement: S1 File — (XLSX) [file pone.0282680.s012.xlsx]

## Sheet: Daten
Sex	Prior therapy	Age	Prior_systemic_therapy	Immunotherapy (IT)	IT line	BMI	Etiology_1_ALD_2_VIRAL_3_NAFLD_4_Other	IgG mg/dl	IgA mg/dl	IgM mg/dl	IgG_6W	IgA_6W	IgM_6W	DeltaIgG	DeltaIgG%	DeltaIgA	DeltaIgA%	DeltaIgM	DeltaIgM%	DeltaIgGgrgl14	cirrhosis (0=no; 1=yes)	Child score	Child-Pugh stage	CRP mg/dl	ECOG	MVI	EHS	BCLC stage	AFP ng/ml	mRECIST	ORR_01	DCR_01	PFS_status	PFS_time	TTP_status	TTP_time	OS_status	OS_time	INCL_BL_Igs_01	INCL_BLandFU_Igs_01
1	0	47	1	Pembrolizumab	4	23.2912	4														0	6	1	6.23	1	0	0	3	890.723	SD	0	1	1	6.87048	0	4.63511	1	6.87048	0	0
1	TACE	64	1	Pembrolizumab	3	24.8163	1														1	5	1	1.39	0	0	1	3	19013.3	PD	0	0	1	2.13675	1	2.13675	0	9.13872	0	0
1	TACE	79	1	Pembrolizumab	3	26.2966	1														1	7	1	1.84	0	0	0	2	166.867	SD	0	1	1	6.44313	1	6.44313	1	16.6995	0	0
1	TACE, MWA, SIRT	55	0	Pembrolizumab	1	27.7778	2														1	8	2	0.09	0	0	1	3	40.3614	PD	0	0	1	1.41354	1	1.41354	1	27.6463	0	0
1	TACE	76	1	Pembrolizumab	3	27.9155	4														1	8	2	0.35	0	0	0	2	4.45783	SD	0	1	1	16.3379	1	16.3379	1	22.7811	0	0
1	SIRT	79	1	Pembrolizumab	3	24.4898	4														0	6	1	2.53	0	1	1	3	810.241	PD	0	0	1	1.41354	1	1.41354	1	5.22682	0	0
0	MWA	70	1	Pembrolizumab	2	25.2595	4	1380	865	101	1850	1090	94	0.34058	34.058	0.260116	26.0116	-0.0693069	-6.93069	1	1	8	2	0.59	1	1	0	3	141.807	SD	0	1	1	5.6213	1	5.6213	1	10.9796	1	1
1	TACE	63	0	Pembrolizumab	1	24.0882	1	789	450	135											1	6	1	1.15	0	0	0	2	7796.39	SD	0	1	1	2.99145	0	1.38067	1	2.99145	1	0
0	Resection	77	1	Pembrolizumab	2	20.4444	2	1300	399	86.6											1	6	1	0.34	1	0	1	3	212.771	CR	1	1	0	50	0	48.0934	0	50	1	0
0	TACE	81	1	Pembrolizumab	2	20.2848	4	998	127	119											1	7	2	0.23	1	0	0	3	0.963855	SD	0	1	0	1.51216	0	1.51216	1	21.7949	1	0
1	TACE	71	1	Pembrolizumab	2	21.6296	2	947	304	34.6											0	7	2	5.1	1	0	1	3	5.18072	PD	0	0	1	1.41354	1	1.41354	0	4.66798	1	0
1	0	71	1	Pembrolizumab	3	34.7178	1	1510	1040	112											1	11	3	2.32	2	0	1	4	614.458				1	1.38067			1	1.38067	1	0
0	0	47	1	Pembrolizumab	2	24.9135	4	1560	340	177	1540	376	193	-0.0128205	-1.28205	0.105882	10.5882	0.0903955	9.03955	0	1	8	2	0.47	0	0	0	2	12063.9	SD	0	1	1	16.3379	1	16.3379	1	24.7206	1	1
1	Resection, Radiatio	30	1	Pembrolizumab	3	20.984	4	1250	324	29.1	1180	312		-0.056	-5.6	-0.037037	-3.7037			0	0	5	1	0.13	1	0	1	3	0.843373	SD	0	1	1	4.405	1	4.405	0	44.6417	1	1
1	0	73	1	Pembrolizumab	3	27.7551	3	843	195	109	880	194	94.5	0.0438909	4.38909	-0.00512821	-0.512821	-0.133028	-13.3028	0	0	5	1	0.57	1	1	1	3	1559.04	PD	0	0	1	2.10388	1	2.10388	1	3.0572	1	1
1	0	79	1	Pembrolizumab	2	22.3863	3	1530	159	125	1390	197	117	-0.0915033	-9.15033	0.238994	23.8994	-0.064	-6.4	0	0	5	1	5.43	0	1	0	3	5027.71	SD	0	1	1	21.3018	1	21.3018	1	22.6167	1	1
1	0	56	1	Pembrolizumab	2	29.0367	1	1480	330	102	1350	299	75.7	-0.0878378	-8.78378	-0.0939394	-9.39394	-0.257843	-25.7843	0	1	9	2	0.53	1	1	0	3	486.747	PR	1	1	1	11.1111	0	9.96055	1	11.1111	1	1
1	0	70	1	Pembrolizumab	3	27.4445	2														1	12	3	1.52	0	1	0	4	305.181	PR	1	1	1	24.6548	1	24.6548	1	39.7765	0	0
1	Resection, TACE	73	1	Pembrolizumab	2	24.1517	3	1580	351	68.3	1870	369	79.1	0.183544	18.3544	0.0512821	5.12821	0.158126	15.8126	1	1	6	1	0.2	0	0	0	2	4.57831	CR	1	1	1	10.3879	1	10.3879	1	27.5148	1	1
1	Resection, TACE	29	1	Nivolumab	3	22.8571	2	1720	309	288	1980	335	280	0.151163	15.1163	0.0841424	8.41424	-0.0277778	-2.77778	1	0	9	2	9.84	1	0	1	3	60241				1	1.67653			1	1.67653	1	1
1	Resection, SIRT	74	1	Nivolumab	3	23.3234	4	1530	376	84.9	1250	277	54.3	-0.183007	-18.3007	-0.263298	-26.3298	-0.360424	-36.0424	0	0	5	1	0.38	0	0	1	3	76.2651	PR	1	1	1	9.1716	1	9.1716	1	40.5325	1	1
1	TACE	67	1	Nivolumab	3	24.2123	2	1660	361	110	1760	308	126	0.060241	6.0241	-0.146814	-14.6814	0.145455	14.5455	0	1	5	1	0.1	0	0	1	3	1567.47	PD	0	0	1	1.38067	1	1.38067	1	32.7087	1	1
1	0	67	1	Nivolumab	2	27.6817	1	667	259	54.8	783	276	63.6	0.173913	17.3913	0.0656371	6.56371	0.160584	16.0584	1	1	5	1	1.54	1	0	1	3	1624.1	PD	0	0	1	2.30112	1	2.30112	1	5.2597	1	1
0	TACE	64	1	Atezolizuman+Bevac	2	30.863	2														1	8	2	5.52	1	0	1	3	23767.5	PD	0	0	1	2.2025	1	2.2025	1	2.49836	0	0
1	TACE	84	0	Atezolizumab/Bevacizumab	1	26.1962	3	1200	367	60.8	1520	363	63.8	0.266667	26.6667	-0.0108992	-1.08992	0.0493421	4.93421	1	1	7	2	8.12	0	0	1	3	4.09639	PD	0	0	1	2.07101	1	2.07101	1	6.37738	1	1
1	Resection	75	0	Atezolizumab/Bevacizumab	1	24.0317	2	1750	475	85.7	2070	603	73.3	0.182857	18.2857	0.269474	26.9474	-0.144691	-14.4691	1	1	7	2	3.02	1	1	1	3	814.458				1	0.821828			1	0.821828	1	1
1	0	81	0	Atezolizumab/Bevacizumab	1	34.4161	3	2470	316	87.9	2490	351	89.2	0.00809717	0.809717	0.110759	11.0759	0.0147895	1.47895	0	1	5	1	0.49	0	0	1	3	1863.86	PR	1	1	1	11.1769	1	11.1769	1	20.8744	1	1
1	0	73	0	Atezolizumab/Bevacizumab	1	27.6817	3	1570	609	153	1380	611	115	-0.121019	-12.1019	0.00328407	0.328407	-0.248366	-24.8366	0	1	8	2	0.49	0	1	1	3	30.4819	SD	0	1	1	6.87048	1	6.87048	0	6.87048	1	1
1	0	67	0	Atezolizumab/Bevacizumab	1	25.4848	3	1130	233	40.7	1490	433	48.2	0.318584	31.8584	0.858369	85.8369	0.184275	18.4275	1	0	5	1	6.5	1	1	0	3	96.0241				0	1.41354			0	1.41354	1	1
1	0	68	0	Atezolizumab/Bevacizumab	1	16.901	4	1200	702	56.9											0	8	2	22.7	1	1	1	3	1.20482				1	0.42735			1	0.42735	1	0
1	0	88	0	Atezolizumab/Bevacizumab	1	38.3664	3	1290	346	68.6	1420	439	73.4	0.100775	10.0775	0.268786	26.8786	0.0699708	6.99708	0	0	5	1	5.93	0	0	0	1	1.20482	PD	0	0	1	2.66272	1	2.66272	1	2.95858	1	1
0	MWA, SIRT	76	0	Nivolumab	1	24.3141	2														1	6	1	1.15	1	1	1	3	47948.2	PR	1	1	0	67.4227	0	66.2722	0	67.4227	0	0
1	0	64	0	Nivolumab	1	33.3861	1														1	7	2	0.25	0	1	1	3	3.85542	SD	0	1	1	30.0131	1	30.0131	1	51.7423	0	0
1	SIRT	70	0	Nivolumab	1	24.5351	1														1	5	1	0.69	0	1	0	3	10233.7	SD	0	1	1	14.8258	1	14.8258	1	29.9145	0	0
1	0	65	0	Nivolumab	1	31.4564	1														1	6	1	0.73	1	0	1	3	3.49398	PD	0	0	1	1.84089	1	1.84089	1	7.10059	0	0
0	Resection, TACE	77	0	Nivolumab	1	23.833	4														0	5	1	3.22	0	1	1	3	163.012	PD	0	0	1	1.97239	1	1.97239	1	3.78041	0	0
1	0	71	0	Nivolumab	1	15.7943	2														1	7	2	1.81	1	1	1	3	1315.66	PD	0	0	1	1.80802	1	1.80802	1	5.22682	0	0
1	Resection	59	0	Nivolumab	1	25.6055	4														0	6	1	2.11	1	0	0	3	60241	PD	0	0	1	1.11769	1	1.11769	1	1.54504	0	0
1	0	83	0	Atezolizumab/Bevacizumab	1	30.4832	1	1770	656	62.8	1680	649	53.4	-0.0508475	-5.08475	-0.0106707	-1.06707	-0.149682	-14.9682	0	1	7	2	0.83	1	1	0	3	16207.2	PR	1	1	1	15.8777	0	13.6423	1	15.8777	1	1
1	TACE	69	1	Atezolizuman+Bevac	4	26.0933	1														1	7	2	1.63	0	0	0	2	165.06	PD	0	0	1	2.30112	1	2.30112	1	8.80999	0	0
1	0	67	0	Atezolizumab/Bevacizumab	1	27.4145	1	696	193	76.2	884	214	69.9	0.270115	27.0115	0.108808	10.8808	-0.0826772	-8.26772	1	1	10	3	0.54	0	0	0	4	7.22892	PR	1	1	1	3.71466	0	3.02433	1	3.71466	1	1
1	0	62	0	Atezolizumab/Bevacizumab	1	30.0232	2	2710	326	150	3120	405	169	0.151292	15.1292	0.242331	24.2331	0.126667	12.6667	1	1	11	3	0.84	1	0	0	4	185.542				1	1.01907			1	1.01907	1	1
1	0	50	0	Atezolizumab/Bevacizumab	1	25	2	4410	623	148	3570	478	148	-0.190476	-19.0476	-0.232745	-23.2745	0	0	0	1	7	2	0.48	0	1	1	3	292.771	PR	1	1	0	19.3623	0	18.8692	0	19.3623	1	1
0	Resection	74	0	Atezolizumab/Bevacizumab	1	31.1846	4	836	82.8	46.2	908	78.9	43.8	0.0861244	8.61244	-0.0471014	-4.71014	-0.0519481	-5.19481	0	0	5	1	0.46	0	0	1	3	5.18072	PR	1	1	1	10.5523	1	10.5523	1	14.9901	1	1
1	0	80	0	Atezolizuman+Bevac	1	23.8281	4														1	9	2	2.92	1	1	1	3	232.53				1	1.15056			1	1.15056	0	0
1	0	59	0	Atezolizumab/Bevacizumab	1	33.91	1	1450	490	153	1530	576	143	0.0551724	5.51724	0.17551	17.551	-0.0653595	-6.53595	0	1	6	1	0.48	0	1	0	3	1.08434	SD	0	1	0	9.13872	0	6.64037	0	9.13872	1	1
0	0	74	0	Atezolizumab/Bevacizumab	1	32.8125	3	1460	385	333	1470	496	388	0.00684932	0.684932	0.288312	28.8312	0.165165	16.5165	0	1	12	3	4.82	0	1	0	4	950.602	PR	1	1	1	2.62985	0	2.39974	1	2.62985	1	1
1	Resection	55	1	Atezolizumab/Bevacizumab	2	25.0657	2	1440	204	105	1510	214	140	0.0486111	4.86111	0.0490196	4.90196	0.333333	33.3333	0	1	6	1	0.19	0	1	0	3	2.6506	SD	0	1	1	9.23734	1	9.23734	1	14.2012	1	1
0	0	62	0	Atezolizumab/Bevacizumab	1	32.8731	2	1600	246	22.9	1820	274		0.1375	13.75	0.113821	11.3821			0	1	5	1	1.55	0	1	0	3	43.3735	PR	1	1	1	15.3846	1	15.3846	0	17.2913	1	1
1	MWA, Radiatio	54	0	Atezolizumab/Bevacizumab	1	24.3911	1	1570	278	81.4	1830	428	165	0.165605	16.5605	0.539568	53.9568	1.02703	102.703	1	1	10	3	1.88	1	0	1	4	6.98795	PD	0	0	1	2.89283	1	2.89283	1	8.48126	1	1
1	Embolisation	73	1	Atezolizumab/Bevacizumab	2	20.0692	1	1160	334	163	1000	330	183	-0.137931	-13.7931	-0.011976	-1.1976	0.122699	12.2699	0	1	5	1	1.62	1	1	0	3	1.08434	SD	0	1	1	11.0125	1	11.0125	1	16.4037	1	1
0	TACE	79	0	Atezolizumab/Bevacizumab	1	29.7211	4	1970	570	132	2050	658	89.2	0.0406091	4.06091	0.154386	15.4386	-0.324242	-32.4242	0	1	7	2	0.61	0	0	0	2	5.66265	SD	0	1	1	16.0421	0	5.29257	1	16.0421	1	1
0	0	81	0	Atezolizumab/Bevacizumab	1	21.7555	3	1770	463	157	1690	515	152	-0.0451977	-4.51977	0.112311	11.2311	-0.0318471	-3.18471	0	1	8	2	1.04	0	0	0	2	10.8434	PD	0	0	1	2.76134	1	2.76134	1	3.97765	1	1
1	0	64	1	Atezolizumab	2	22.0932	3														1	7	2	2.22	1	1	0	3	7151.81	PD	0	0	1	2.49836	1	2.49836	0	12.9849	0	0
1	portal vein embolisation, Radiatio	74	0	Atezolizumab/Bevacizumab	1	33.305	3	1080	354	39.6	1120	386	41.1	0.037037	3.7037	0.0903955	9.03955	0.0378788	3.78788	0	1	5	1	1.13	0	0	0	1	10.6024	PR	1	1	1	4.70085	0	2.33399	1	4.70085	1	1
1	MWA	65	0	Atezolizumab/Bevacizumab	1	26.5832	3	3810	117	58.4	3290	121	59.8	-0.136483	-13.6483	0.034188	3.4188	0.0239726	2.39726	0	1	12	3	1.04	0	0	0	4	8.6747	SD	0	1	1	8.57988	1	8.57988	0	11.9329	1	1
0	TACE	83	0	Atezolizumab/Bevacizumab	1	26.6436	4	705	184	100	749	209	101	0.0624113	6.24113	0.13587	13.587	0.01	1	0	0	6	1	2.87	0	1	1	3	444.578	PR	1	1	0	5.88429	0	2.13675	0	5.88429	1	1
1	0	69	0	Atezolizumab/Bevacizumab	1	27.1527	3	564	166	46.1	594	257	162	0.0531915	5.31915	0.548193	54.8193	2.5141	251.41	0	0	6	1	14.15	1	0	0	3	206.024				1	1.77515			1	1.77515	1	1
1	TACE, Radiatio	70	0	Atezolizumab/Bevacizumab	1	22.7244	4	1090	418	53.1	1130	492	71.7	0.0366972	3.66972	0.177033	17.7033	0.350282	35.0282	0	1	5	1	0.48	0	0	0	2	4.81928	SD	0	1	1	11.407	0	8.48126	1	11.407	1	1
1	TACE	67	0	Atezolizumab/Bevacizumab	1	31.0735	1	1880	583	270	2110	629	296	0.12234	12.234	0.0789022	7.89022	0.0962963	9.62963	0	1	7	2	0.39	0	0	0	2	6.98795	PR	1	1	1	7.85667	1	7.85667	1	12.0316	1	1
1	TACE	64	0	Atezolizumab/Bevacizumab	1	29.321	3	2030	674	232	1910	542	198	-0.0591133	-5.91133	-0.195846	-19.5846	-0.146552	-14.6552	0	1	7	2	0.51	0	0	0	2	1548.19	PD (mixed)	0	0	1	2.07101	1	2.07101	0	10.8481	1	1
0	TACE, Radiatio	57	0	Atezolizumab/Bevacizumab	1	35.2617	2	1950	321	42	2330	315	50.2	0.194872	19.4872	-0.0186916	-1.86916	0.195238	19.5238	1	1	7	2	0.13	0	0	0	2	381.928	SD	0	1	1	2.13675	0	1.80802	1	2.13675	1	1
1	0	60	0	Atezolizumab/Bevacizumab	1	19.3698	2	1090	195	112	1440	290	166	0.321101	32.1101	0.487179	48.7179	0.482143	48.2143	1	1	6	1	2.52	2	1	0	3	60241	SD	0	1	1	3.38593	0	2.30112	1	3.38593	1	1
1	TACE, Radiatio	78	0	Atezolizumab/Bevacizumab	1	21.9713	2	2760	587	128	2730	551	126	-0.0108696	-1.08696	-0.0613288	-6.13288	-0.015625	-1.5625	0	1	8	2	0.34	0	0	0	2	89.6386	SD	0	1	1	2.95858	0	2.36686	1	2.95858	1	1
0	TACE, MWA	83	0	Atezolizumab/Bevacizumab	1	33.6949	3	1050	482	133	1200	557	146	0.142857	14.2857	0.155602	15.5602	0.0977444	9.77444	1	1	8	2	0.25	0	0	0	2	5.78313	CR	1	1	1	11.0782	0	8.25115	1	11.0782	1	1
0	MWA, TACE	90	0	Atezolizumab/Bevacizumab	1	19.9219	2	930	298	32.6	1060	341	38	0.139785	13.9785	0.144295	14.4295	0.165644	16.5644	0	0	5	1	0.14	1	0	0	3	4.93976	PD	0	0	1	2.10388	1	2.10388	0	9.66469	1	1
1	0	55	1	Atezolizumab/Bevacizumab	2	26.7299	2	1030	304	68.2	1120	313	69.3	0.0873786	8.73786	0.0296053	2.96053	0.016129	1.6129	0	1	5	1	0.29	0	1	1	3	10.4819	PD	0	0	1	2.23537	1	2.23537	0	9.23734	1	1
0	Resection	73	0	Atezolizumab/Bevacizumab	1	26.2227	2	1410	206	238	1740	207	310	0.234043	23.4043	0.00485437	0.485437	0.302521	30.2521	1	1	5	1	1.91	1	0	1	3	309.639	PR	1	1	1	9.04011	1	9.04011	0	9.50033	1	1
0	0	65	0	Atezolizumab/Bevacizumab	1	29.6875	1	1700	654	192	1840	986	170	0.0823529	8.23529	0.507645	50.7645	-0.114583	-11.4583	0	1	10	3	5.98	0	1	0	4	2038.55				1	1.24918			1	1.24918	1	1
1	TACE	63	0	Atezolizumab/Bevacizumab	1	24.2587	4	1110	202	66.7	1290	281	80.5	0.162162	16.2162	0.391089	39.1089	0.206897	20.6897	1	1	6	1	1.32	1	0	0	3	60241	PD	0	0	1	2.26824	1	2.26824	1	8.57988	1	1
1	0	69	0	Atezolizumab/Bevacizumab	1	24.9135	2	2390	483	956	2340	608	1110	-0.0209205	-2.09205	0.258799	25.8799	0.161088	16.1088	0	1	11	3	0.78	0	0	0	4	33.6145				1	1.57791			1	1.57791	1	1
1	Resection, TACE	77	0	Atezolizumab/Bevacizumab	1	29.7442	3	717	221	25.9	771	261	31.1	0.0753138	7.53138	0.180995	18.0995	0.200772	20.0772	0	0	5	1	0.3	0	0	0	2	2.40964	SD	0	1	1	8.48126	1	8.48126	0	8.51414	1	1
0	TACE	59	0	Atezolizumab/Bevacizumab	1	30.8594	2	2190	292	91.2	2250	323	91.1	0.0273973	2.73973	0.106164	10.6164	-0.00109649	-0.109649	0	1	6	1	1.18	0	0	1	3	5137.35	SD	0	1	1	2.07101	0	1.80802	1	2.07101	1	1
1	SIRT	70	0	Atezolizumab/Bevacizumab	1	23.0469	3	733	113	45.4											0	7	2	0.92	1	0	1	3	196.386										1	0
1	portal vein embolisation, Radiatio	77	0	Atezolizumab/Bevacizumab	1	23.9995	2	1710	593	46.7	1750	679	51.5	0.0233918	2.33918	0.145025	14.5025	0.102784	10.2784	0	1	8	2	4.38	1	0	1	3	145.783	PD	0	0	1	2.92571	1	2.92571	0	3.58317	1	1
0	0	74	0	Atezolizumab/Bevacizumab	1	18.7783	2	1960	391	230	2250	378	165	0.147959	14.7959	-0.0332481	-3.32481	-0.282609	-28.2609	1	1	7	2	0.78	2	1	1	3	32603.6	PD (mixed)	0	0	1	2.26824	1	2.26824	1	3.28731	1	1
0	0	86	0	Atezolizumab/Bevacizumab	1	31.6337	1	900	257	37.4											1	6	1	0.13	0	1	0	3	403.614	PD	0	0	1	2.10388	1	2.10388	0	6.93623	1	0
1	TACE, RFA	82	0	Atezolizumab/Bevacizumab	1	33.0247	4	1030	536	39.2	1010	677	43.8	-0.0194175	-1.94175	0.26306	26.306	0.117347	11.7347	0	1	5	1	0.44	0	0	0	2	3.73494	SD	0	1	0	5.09533	0	2.39974	0	5.09533	1	1
1	0	66	0	Atezolizumab/Bevacizumab	1	31.8047	1	805	308	51.9	994	308	58.7	0.234783	23.4783	0	0	0.131021	13.1021	1	1	7	2	3.6	0	1	1	3	3.01205				0	1.93951			0	1.93951	1	1
1	TACE, Radiatio	68	0	Atezolizumab/Bevacizumab	1	29.6495	4	1610	451	71.1	1860	601	84.3	0.15528	15.528	0.332594	33.2594	0.185654	18.5654	1	1	8	2	1.33	0	0	0	2	18.4337	PR	1	1	1	6.50888	0	4.83235	1	6.50888	1	1
1	0	74	0	Atezolizumab/Bevacizumab	1	23.4075	4	1540	353	213	1750	494	218	0.136364	13.6364	0.399433	39.9433	0.0234742	2.34742	0	1	9	2	4.47	0	1	1	3	1.80723	SD	0	1	1	5.75279	1	5.75279	0	7.59369	1	1
1	Resection	70	0	Atezolizumab/Bevacizumab	1	30.4709	2	1300	277	70.3											1	6	1	0.55	1	1	1	3	2.16867				1	1.38067			1	1.38067	1	0
1	TACE, MWA	71	0	Atezolizumab/Bevacizumab	1	29.4118	1	1190	254	2480	1220	231	2440	0.0252101	2.52101	-0.0905512	-9.05512	-0.016129	-1.6129	0	1	9	2	2.06	0	0	1	3	10.241				0	3.22156			0	3.22156	1	1
1	Resection	73	0	Atezolizumab/Bevacizumab	1	22.0932	2	1670	421	90.9	1780	507	86.6	0.0658683	6.58683	0.204276	20.4276	-0.0473047	-4.73047	0	0	5	1	1.84	0	0	0	2	83.9759	PD (mixed)	0	0	1	2.26824	1	2.26824	0	3.71466	1	1
1	RFA, TACE	84	0	Atezolizuman+Bevac	1	27.0842	1														1	10	3	0.73	0	1	0	4	4.33735	PD	0	0	1	2.46548	1	2.46548	0	2.66272	0	0
0	0	62	0	Atezolizumab/Bevacizumab	1	41.0253	3	1880	476	162											1	10	3	3.61	2	1	0	4	60241				1	0.690335			1	0.690335	1	0
1	0	69	0	Atezolizumab/Bevacizumab	1	24.3827	1	1300	539	89.9	1660	721	103	0.276923	27.6923	0.337662	33.7662	0.145717	14.5717	1	1	5	1	2.63	0	0	1	3	3989.16				0	2.07101			0	2.07101	1	1
1	0	81	0	Atezolizumab/Bevacizumab	1	24.6097	4	863	332	17.3	763	347		-0.115875	-11.5875	0.0451807	4.51807			0	0	5	1	1.36	0	0	1	3	132.53				0	2.07101			0	2.07101	1	1
0	0	51	0	Atezolizumab/Bevacizumab	1	25.1559	2	1010	110	671											0	5	1	0.87	0	0	0	2	57678.3				0	1.38067			0	1.38067	1	0
0	Resection	71	0	Atezolizumab/Bevacizumab	1	21.7993	2	1300	122	78.5											0	5	1	0.05	0	0	1	3	3.37349										1	0
1	0	39	0	Atezolizumab/Bevacizumab	1	22.7732	4	1200	992	46.9											0	5	1	0.04	0	0	1	3	2.77108				0	2.03813			0	2.03813	1	0
